# Supplementary material for: Application of multiple omics and network projection analyses to drug repositioning for pathogenic mosquito-borne viruses
Source: Sci Rep. 2021 May 12;11:10136. doi: 10.1038/s41598-021-89171-x (PMC8115341; doi:10.1038/s41598-021-89171-x)
Supplement: Supplementary file 2 — Supplementary Table S4. [file 41598_2021_89171_MOESM2_ESM.xlsx]

## Sheet: Drug Candidates
Supplementary Table S4. Drug candidates filtered in our multiomics analyses.
Name	Minimum degree of shared protein	Maximum degree of shared protein	Activity	Disease	ATC	KEGG DGroup
Vorinostat	20<deg.<=30	130<deg.<=140	Antineoplastic, Histone deacetylase inhibitor	Cutaneous T-cell lymphoma	Antineoplastic and immunomodulating agents (L)	Metabolizing enzyme substrate
Trichostatin A	40<deg.<=50	130<deg.<=140
Trifluoperazine	100<deg.<=110	100<deg.<=110	Antipsychotic, Neuroleptic, Dopamine D2 receptor antagonist		Nervous system (N)	Neuropsychiatric agent
Dinoprostone	40<deg.<=50	130<deg.<=140	Oxytocic, Prostaglandin E2 receptor agonist		Genito urinary system and sex hormones (G)	Other
Acetylsalicylic acid	40<deg.<=50	150<deg.	Analgesic, Anti-inflammatory, Antipyretic, Antirheumatic, Antiplatelet, COX inhibitor	Myocardial infarction, Unstable angina pectoris, Chronic stable angina	Alimentary tract and metabolism (A), Blood and blood forming organs (B), Cardiovascular system (C), Musculo-skeletal system (M), Nervous system (N)	Cardiovascular agent, Anti-inflammatory
Glibenclamide	130<deg.<=140	130<deg.<=140	Antidiabetic, Hypoglycemic	Type 2 diabetes mellitus	Alimentary tract and metabolism (A)	Antidiabetic agent, Metabolizing enzyme substrate
Rosiglitazone	70<deg.<=80	130<deg.<=140	Antidiabetic, Peroxisome proliferator-activated receptor gamma agonist	Type 2 diabetes mellitus	Alimentary tract and metabolism (A)	Antidiabetic agent, Other
Melatonin	120<deg.<=130	130<deg.<=140	Anticonvulsant, Cerebroprotective, Sedative-hypnotic, Melatonin receptor agonist		Nervous system (N)	Neuropsychiatric agent, Metabolizing enzyme substrate
Genistein	50<deg.<=60	130<deg.<=140
Troglitazone	120<deg.<=130	130<deg.<=140	Antidiabetic, Peroxisome proliferator-activated receptor gamma agonist		Alimentary tract and metabolism (A)	Antidiabetic agent, Other, Metabolizing enzyme inducer
Sirolimus	50<deg.<=60	150<deg.	Antineoplastic, Immunosuppressant, mTOR inhibitor	Organ rejection in renal transplantation, Lymphangioleiomyomatosis	Antineoplastic and immunomodulating agents (L), Sensory organs (S)	Antineoplastic, Metabolizing enzyme substrate, Metabolizing enzyme inhibitor, Transporter substrate
Sb-203580	70<deg.<=80	130<deg.<=140
Ouabain	100<deg.<=110	130<deg.<=140	Cardiotonic		Cardiovascular system (C)	Cardiovascular agent
LY-294002	40<deg.<=50	150<deg.
Dinoprost	100<deg.<=110	130<deg.<=140			Genito urinary system and sex hormones (G)
Alvespimycin	40<deg.<=50	130<deg.<=140
Tanespimycin	40<deg.<=50	130<deg.<=140
Orlistat	130<deg.<=140	130<deg.<=140	Antiobesity, Pancreatic lipase inhibitor		Alimentary tract and metabolism (A)	Other
Ascorbic acid	130<deg.<=140	130<deg.<=140	Antiscorbutic, Supplement	Scurvy	Alimentary tract and metabolism (A), Blood and blood forming organs (B), Genito urinary system and sex hormones (G), Sensory organs (S)
Staurosporine	40<deg.<=50	150<deg.
Tretinoin	40<deg.<=50	130<deg.<=140	Antineoplastic, Keratolytic, Retinoic acid receptor agonist	Acne vulgaris	Dermatologicals (D), Antineoplastic and immunomodulating agents (L)	Other
Sulfasalazine	40<deg.<=50	130<deg.<=140	Anti-inflammatory, Antirheumatic	Ulcerative colitis, Rheumatoid arthritis, Juvenile rheumatoid arthritis	Alimentary tract and metabolism (A), Genito urinary system and sex hormones (G)	Anti-inflammatory, Other, Transporter substrate
Sulfafurazole			Antibacterial, Folic acid biosynthesis inhibitor		Genito urinary system and sex hormones (G), Antiinfectives for systemic use (J), Sensory organs (S)	Antibacterial
Rifabutin			Antibacterial, RNA polymerase inhibitor		Antiinfectives for systemic use (J)	Antibacterial, Metabolizing enzyme substrate, Metabolizing enzyme inducer
Raloxifene	10<deg.<=20	130<deg.<=140	Osteoporosis agent, Selective estrogen receptor modulator	Osteoporosis	Genito urinary system and sex hormones (G)	Other
Nocodazole	50<deg.<=60	130<deg.<=140	Antineoplastic
MS-275	70<deg.<=80	130<deg.<=140
Luteolin	70<deg.<=80	150<deg.
Lithocholic acid	130<deg.<=140	130<deg.<=140
Lidocaine	130<deg.<=140	130<deg.<=140	Anesthetic, Antiarrhythmic, Sodium channel blocker		Cardiovascular system (C), Dermatologicals (D), Nervous system (N), Respiratory system (R), Sensory organs (S)	Cardiovascular agent, Neuropsychiatric agent, Metabolizing enzyme substrate
Kaempferol	70<deg.<=80	130<deg.<=140
Copper sulfate	10<deg.<=20	150<deg.			Various (V)
Chrysin	130<deg.<=140	130<deg.<=140
Chenodeoxycholic acid	130<deg.<=140	130<deg.<=140	Anticholelithogenic	Radiolucent stones in well-opacifying gallbladders	Alimentary tract and metabolism (A)	Gastrointestinal agent
Azacitidine	50<deg.<=60	50<deg.<=60	Antineoplastic, Antimetabolite	Myelodysplastic syndrome	Antineoplastic and immunomodulating agents (L)
Alpha-estradiol	10<deg.<=20	150<deg.
Acacetin	70<deg.<=80	70<deg.<=80
Y-27632
Vidarabine	100<deg.<=110	130<deg.<=140	Antiviral, DNA polymerase inhibitor		Antiinfectives for systemic use (J), Sensory organs (S)	Antiviral
Valproic acid	10<deg.<=20	150<deg.	Anticonvulsant		Nervous system (N)	Neuropsychiatric agent, Other
Thalidomide	100<deg.<=110	130<deg.<=140	Antibiotic, Antineoplastic	Multiple myeloma, Erythema nodosum leprosum	Antineoplastic and immunomodulating agents (L)
Sulindac	40<deg.<=50	150<deg.	Analgesic, Anti-inflammatory, COX inhibitor		Musculo-skeletal system (M)	Anti-inflammatory
Simvastatin	40<deg.<=50	130<deg.<=140	Antihyperlipidemic, HMG-CoA reductase inhibitor	Hyperlipidemia, Heterozygous familial hypercholesterolemia	Alimentary tract and metabolism (A), Cardiovascular system (C)	Cardiovascular agent, Metabolizing enzyme substrate, Transporter substrate
Resveratrol	40<deg.<=50	150<deg.
Progesterone	100<deg.<=110	130<deg.<=140	Menstruation disorder agent, Progesterone receptor agonist		Genito urinary system and sex hormones (G)	Other, Metabolizing enzyme substrate
Monorden
Monensin	130<deg.<=140	130<deg.<=140	Antibiotic, Antifungal, Antiprotozoal
Mefloquine	40<deg.<=50	100<deg.<=110	Antimalarial		Antiparasitic products, insecticides and repellents (P)	Metabolizing enzyme substrate
Irinotecan	50<deg.<=60	130<deg.<=140	Antineoplastic, Topoisomerase I inhibitor		Antineoplastic and immunomodulating agents (L)	Other, Metabolizing enzyme substrate
Indometacin	70<deg.<=80	130<deg.<=140	Analgesic, Anti-inflammatory, Antipyretic, COX inhibitor	Rheumatoid arthritis, Ankylosing spondylitis, Acute gouty arthritis	Cardiovascular system (C), Musculo-skeletal system (M), Sensory organs (S)	Anti-inflammatory
Fulvestrant	10<deg.<=20	120<deg.<=130	Antineoplastic, Estrogen receptor agonist/antagonist	Breast cancer, postmenopausal, Breast cancer, postmenopausal	Antineoplastic and immunomodulating agents (L)	Antineoplastic, Metabolizing enzyme substrate
Etoposide	40<deg.<=50	130<deg.<=140	Antineoplastic, Topoisomerase II inhibitor	Testicular tumors, Small cell lung cancer	Antineoplastic and immunomodulating agents (L)	Other
Doxycycline	70<deg.<=80	130<deg.<=140	Antibiotic, Protein biosynthesis inhibitor		Alimentary tract and metabolism (A), Antiinfectives for systemic use (J)	Antibacterial
Colforsin	130<deg.<=140	130<deg.<=140	Antiglaucoma			Cardiovascular agent
Carbachol			Antihypertensive, Muscarinic acetylcholine receptor agonist		Nervous system (N), Sensory organs (S)	Neuropsychiatric agent, Other
Camptothecin	50<deg.<=60	130<deg.<=140
Alprostadil			Vasodilator, Prostaglandin E1 receptor agonist	Pulmonary atresia, Tricuspid atresia, Tetralogy of Fallot	Cardiovascular system (C), Genito urinary system and sex hormones (G)	Cardiovascular agent, Other
Wortmannin	100<deg.<=110	130<deg.<=140
Sodium phenylbutyrate			Antihyperammonemic	Deficiency of carbamylphosphate synthetase, Deficiency of ornithine transcarbamylase, Deficiency of argininosuccinic acid synthetase, Urea cycle disorders	Alimentary tract and metabolism (A)
Paracetamol	40<deg.<=50	130<deg.<=140	Analgesic, Antipyretic		Nervous system (N)	Anti-inflammatory
Myricetin	130<deg.<=140	130<deg.<=140
Bucladesine			Cardiotonic, Phosphodiesterase inhibitor		Cardiovascular system (C)	Cardiovascular agent
Arecoline	120<deg.<=130	130<deg.<=140
Tacrolimus	50<deg.<=60	130<deg.<=140	Antiallergic, Immunosuppressant, Calcineurin inhibitor	Organ rejection in kidney transplant, Organ rejection in liver transplant, Organ rejection in heart transplant, Atopic dermatitis	Dermatologicals (D), Antineoplastic and immunomodulating agents (L)	Anti-inflammatory, Metabolizing enzyme substrate
Prednisone	40<deg.<=50	130<deg.<=140	Anti-inflammatory, Glucocorticoid receptor agonist	Atopic dermatitis, Allergic rhinitis, Bullous dermatitis herpetiformis, Contact dermatitis, Mycosis fungoides, Pemphigus, Severe erythema multiforme, Congenital adrenal hyperplasia, Primary or secondary adrenocortical insufficiency, Crohn's disease, Ulcerative colitis, Acquired hemolytic anemia, Diamond-Blackfan anemia, Idiopathic thrombocytopenic purpura, Pure red cell aplasia, Multiple sclerosi…	Alimentary tract and metabolism (A), Systemic hormonal preparations, excl. sex hormones and insulins (H)	Anti-inflammatory
Pioglitazone			Antidiabetic, Peroxisome proliferator-activated receptor gamma agonist		Alimentary tract and metabolism (A)	Antidiabetic agent, Other, Metabolizing enzyme inducer
Gentamicin	70<deg.<=80	130<deg.<=140			Dermatologicals (D), Antiinfectives for systemic use (J), Sensory organs (S)
Finasteride			Antiandrogen, 5alpha-Reductase inhibitor		Dermatologicals (D), Genito urinary system and sex hormones (G)	Metabolizing enzyme substrate
Diazoxide			Antihypoglycemia, Antihypertensive, ATP-sensitive potassium channel opener	Hypoglycemia due to hyperinsulinism	Cardiovascular system (C), Genito urinary system and sex hormones (G), Various (V)	Cardiovascular agent
Cyanocobalamin	50<deg.<=60	130<deg.<=140	Anti-anemic, Hematopoietic, Supplement		Blood and blood forming organs (B), Various (V)
Betulinic acid	120<deg.<=130	130<deg.<=140
Alsterpaullone	70<deg.<=80	150<deg.
Nicotinic acid	150<deg.	150<deg.	Antihyperlipidemic, Vasodilator, Supplement	Hyperlipidemia, Mixed dyslipidemia, Myocardial infarction, Coronary artery disease, Hypertriglyceridemia	Cardiovascular system (C)	Cardiovascular agent
Ursolic acid	130<deg.<=140	130<deg.<=140
Rifampicin			Antibacterial, RNA polymerase inhibitor	Tuberculosis	Antiinfectives for systemic use (J)	Antibacterial, Metabolizing enzyme inducer, Transporter inducer
Paclitaxel	40<deg.<=50	130<deg.<=140	Antineoplastic, Tubulin depolymerization inhibitor	Breast cancer, Non-small cell lung cancer, Adenocarcinoma of the pancreas, Carcinoma of the ovary, AIDS-related Kaposi's sarcoma	Antineoplastic and immunomodulating agents (L)	Metabolizing enzyme substrate
Colchicine	40<deg.<=50	130<deg.<=140	Gout suppressant, Leukocyte migration inhibitor, Tubulin polymerization inhibitor	Gout flares, Familial mediterranean fever	Musculo-skeletal system (M)	Metabolizing enzyme substrate, Transporter substrate
